# Supplementary material for: Dosimetric Evaluation of Commercially Available Flat vs. Self-Produced 3D-Conformal Silicone Boluses for the Head and Neck Region
Source: Front Oncol. 2022 Aug 10;12:881439. doi: 10.3389/fonc.2022.881439 (PMC9399510; doi:10.3389/fonc.2022.881439)
Supplement: Supplementary file 1 [file Table_1.xlsx]

## Sheet: Tabelle1
	MP	Narbe (1=ja; 0=nein)	Schonung (1=ja; 0=nein)	Dos.Pinnacle	STD	Volumen MPs	Fraktionen	Dosis Messung gelb	STD	Dosis Messung blau	STD	Abstand gelb		Abstand blau	Abstandsreduktion rel.	Abstandsreduktion abs	rel. Dosiserhöhung
Pat01	1	0	0	52.582	0.84	0.01419	30	166.9	2.65518	165.056	5.15245	0.133333		0.15	1.125	0.0166667	0.988949
Pat02	1	1	0	47.062	8.482	0.013404	33	190.756	9.68312	189.5	1.75997	0.0933333		0.173333	1.85714	0.08	0.993418
Pat03	1	1	0	58.007	1.145	0.014305	30	175.578	2.10225	195.211	4.3158	0.293333		0.143333	0.488636	-0.15	1.11182
Pat04	1	0	1	30.046	1.168	0.0137946	30	82.5667	2.57196	42.1111	3.45052
Pat05	1	1	0	63.726	0.742	0.00476835	30	180.6	15.635	189.233	5.89703	0.14		0.363333	2.59524	0.223333	1.0478
Pat06	1	1	0	56.077	0.362	0.00953674	30	184.167	10.5818	173.789	10.7606	0.296667		0.34	1.14607	0.0433333	0.94365
Pat07	1	0	1	14.612	0.545	0.00953674	30	54.6222	1.66792	38.4444	8.57731
Pat08	1	1	0	53.392	0.279	0.00901014	30	176.244	0.902927	181.5	4.2904	0.816667		0.616667	0.755102	-0.2	1.02982
Pat09	1	1	0	69.46	0.331	0.0090472	30	207.989	4.58488	224.511	4.51953	1.52333		0.843333	0.553611	-0.68	1.07944
Pat10	1	0	1	9.413	1.931	0.00953674	30	168.256	4.19348	166.578	2.62144
Pat11	1	1	0	62.824	0.885	0.00953665	30	194.833	7.74338	204.589	4.738	1.93667		1.59667	0.824441	-0.34	1.05007
Pat12	1	1	0	65.588	0.57	0.00846249	33	194.233	4.93331	192.356	3.44569	1.05		0.376667	0.35873	-0.673333	0.990332
Pat13	1	1	0	56.5	1.001	0.00878902	30	178.456	11.3275	183.633	5.97432	0.01		0.2	20	0.19	1.02901
Pat14	1	1	0	63.288	1.17	0.0140205	30	196.167	19.6187	201.333	9.96983	0.393333		0.126667	0.322034	-0.266667	1.02634
Pat15	1	1	0	63.47	0.659	0.014305	30	210.033	2.36538	206.989	5.17215	1.42333		1.38667	0.974239	-0.0366667	0.985505
Pat16	1	1	0	65.81	0.531	0.0145053	33	181.678	7.37475	188.711	5.35477	0.956667		0.476667	0.498258	-0.48	1.03871
Pat17	1	1	0	64.784	0.767	0.012586	30	176.8	3.5	217.4	2.4			0.53		0.53	1.22964
Pat18	1	1	0	60.244	0.799	0.0143051	30	176.1	2.3	175.9	6.5	1.34667		1.03667	0.769802	-0.31	0.998864
Pat19	1	1	0	60.411	0.425	0.124791	30	203.5	4.1	200.2	13.8	0.88		0.95	1.07955	0.07	0.983784
Pat20	1	1	0	67.514	0.412	0.0145054	30	232.8	2.6	235.3	1.5	0.19		0.17	0.894737	-0.02	1.01074
Pat21	1	0	0	26.343	3.519	0.0125863	30	94.5111	7.13485	74.5889	6.56305	1.03333		0.463333	0.448387	-0.57	0.789208
Pat22	1	1	0	55.661	1.015	0.0139638	30	191.089	3.58101	186.467	14.0047	0.336667		0.34	1.0099	0.00333333	0.975811
Pat23	1	1	0	56.94	1.353	0.0126937	30	200.211	7.42975	204.611	3.28079	0.59		0.206667	0.350282	-0.383333	1.02198
Pat24	1	0	1	53.231	0.777	0.0135153	30	187.911	8.89894	168.6	5.99396
Pat25	1	1	0	63.758	0.595	0.014191	30	186.689	3.79686	187.622	1.13883	1.30667		0.636667	0.487245	-0.67	1.005
Pat01	2	0	1	61.764	0.399	0.01419	30	145.511	1.598	88.7444	5.65202
Pat02	2	0	0	50.255	1.235	0.013404	33	172.633	2.1006	180.1	4.06786	0.863333		0.286667	0.332046	-0.576667	1.04325
Pat03	2	0	0	54.522	0.457	0.014305	30	185.933	4.73999	190.289	2.93575	1.16333		1.02333	0.879656	-0.14	1.02343
Pat04	2	0	1	66.509	0.669	0.0137946	30	45.1778	4.78011	46.1111	6.13625
Pat05	2	1	0	54.421	1.284	0.00476835	30	165.656	7.50252	156.333	3.20195	0.396667		0.35	0.882353	-0.0466667	0.943725
Pat06	2	0	1	31.081	3.307	0.00953674	30	158.267	3.77194	96.4444	7.42447
Pat07	2	0	0	44.972	0.41	0.00953674	30	167.511	4.26891	168.744	7.87768	1.83		0.03	0.0163934	-1.8	1.00736
Pat08	2	0	1	6.727	0.355	0.00901014	30	18.4	4.06817	22.5333	2.48948
Pat09	2	1	0	66.616	0.74	0.0090472	30	194.856	7.94829	215.378	3.01777	0.656667		0.206667	0.314721	-0.45	1.10532
Pat10	2	0	1	32.306	0.685	0.00953674	30	134.622	11.9458	132.8	5.77083
Pat11	2	0	1	43.467	6.547	0.00953665	30	179.622	4.22427	92.9778	1.30746
Pat12	2	0	1	23.562	0.788	0.00846249	33	105.011	7.97926	78.5222	1.54578
Pat13	2	0	1	58.424	0.886	0.00878902	30	187.811	7.85978	90.6444	0.705534
Pat14	2	0	1	62.705	0.98	0.0140205	30	208.289	21.8542	131.811	8.5722
Pat15	2	0	1	53.498	0.737	0.014305	30	161.444	11.2551	128.156	3.46522
Pat16	2	0	1	55.494	1.161	0.0145053	33	158.722	1.34143	96.6667	5.71577
Pat17	2	1	0	62.247	0.55	0.012586	30	210.9	10.4	193.3	0.9	0.57		2.34	4.10526	1.77	0.916548
Pat18	2	0	1	2.274	0.249	0.0143051	30	9.2	1.4	8.9	0.8
Pat19	2	1	0	63.929	0.564	0.124791	30	204.8	8.8	217.9	2.7	1.53		0.77	0.503268	-0.76	1.06396
Pat20	2	0	0	67.531	0.46	0.0145054	30	227.8	3.5	228	1.8	0.266667		0.236667	0.8875	-0.03	1.00088
Pat21	2	1	0	59.388	0.495	0.0125863	30	186.856	8.11497	202.389	4.10196
Pat22	2	0	1	55.436	0.502	0.0139638	30	151.433	18.6516	122.233	10.5822
Pat23	2	1	0	61.293	0.225	0.0126937	30	206.278	2.12178	208.578	3.44593	0.753333		0.313333	0.415929	-0.44	1.01115
Pat24	2	0	1	53.63	0.829	0.0135153	30	175.711	4.3722	120.733	2.55881
Pat25	2	1	0	62.25	0.864	0.014191	30	191.578	4.92945	187.356	31.0956	1.03667		0.626667	0.604502	-0.41	0.977961
Pat01	3	0	0	62.12	0.314	0.01419	30	159.611	5.67526	159.011	2.72096	2.06667		0.256667	0.124194	-1.81	0.996241
Pat02	3	0	1	22.118	0.202	0.013404	33	66.8222	9.15871	61.0667	2.04939
Pat03	3	0	1	40.904	1.115	0.014305	30	177.722	5.8234	179.289	2.74702
Pat04	3	1	0	33.393	0.457	0.0137946	30	207.867	11.5874	226.933	9.26647	0.286667		0.29	1.01163	0.00333333	1.09173
Pat05	3	0	1	33.995	0.765	0.00476835	30	119.411	12.9975	76.1444	0.912567
Pat06	3	0	1	27.525	2.648	0.00953674	30	158.422	3.29157	105.789	11.9814
Pat07	3	0	1	11.008	1.235	0.00953674	30	100.489	13.0299	44.5	1.21552
Pat08	3	0	1	51.037	1.246	0.00901014	30	170.722	7.99496	155.722	2.30151
Pat09	3	0	1	49.448	1.653	0.0090472	30	155.122	4.75573	132.744	13.9837
Pat10	3	0	0	58.54	0.44	0.00953674	30	22.6333	5.94622	24.5333	8.24394	0.13		0.01	0.0769231	-0.12	1.08395
Pat11	3	1	0	61.905	0.573	0.00953665	30	196.189	1.16667	200.144	0.809492	1.47		0.746667	0.507937	-0.723333	1.02016
Pat12	3	0	1	50.779	7.451	0.00846249	33	188.567	2.4995	121.922	6.48706
Pat13	3	0	1	55.723	0.19	0.00878902	30	185.022	6.62963	118.222	6.19794
Pat14	3	0	1	53.518	0.705	0.0140205	30	99.6667	2.42647	96.2778	3.46968
Pat15	3	0	1	55.299	1.056	0.014305	30	164.367	5.2	96.2778	0.486769
Pat16	3	0	1	26.254	2.611	0.0145053	33	103.422	3.17639	67.1222	6.89869
Pat17	3	0	1	19.528	0.628	0.012586	30	153	10.7	141.7	23.7
Pat18	3	1	0	58.105	0.594	0.0143051	30	173.1	5.4	176.5	4.1	1.69		1.17333	0.69428	-0.516667	1.01964
Pat19	3	0	1	52.912	0.8	0.124791	30	181.2	2.5	73.6	1.7
Pat20	3	0	1	63.162	0.601	0.0145054	30	217.3	3.4	176.6	4.7
Pat21	3	0	1	56.294	0.601	0.0125863	30	183.5	6.36848	119.278	3.30143
Pat22	3	0	1	56.95	0.712	0.0139638	30	193	5.50908	152.956	11.4278
Pat23	3	0	1	38.561	1.207	0.0126937	30	122.978	7.35659	74.1889	6.06495
Pat24	3	1	0	59.739	0.744	0.0135153	30	181.867	11.4291	173.322	16.263	0.07		0.246667	3.52381	0.176667	0.953018
Pat25	3	0	1	34.11	1.077	0.014191	30	116.95	5.22178	59.4778	4.17456
